# Supplementary material for: In Silico Design, Synthesis, and Biological Evaluation of Anticancer Arylsulfonamide Endowed with Anti-Telomerase Activity
Source: Pharmaceuticals (Basel). 2022 Jan 10;15(1):82. doi: 10.3390/ph15010082 (PMC8778141; doi:10.3390/ph15010082)
Supplement: Supplementary file 1 [file pharmaceuticals-15-00082-s001.zip]

Archive with 1 entries (1 files):
- pharmaceuticals-1520201-supplementary.pdf
